# Supplementary material for: Real-Time Fluorescence Monitoring System for Optimal Light Dosage in Cancer Photoimmunotherapy
Source: Pharmaceuticals (Basel). 2024 Sep 22;17(9):1246. doi: 10.3390/ph17091246 (PMC11435081; doi:10.3390/ph17091246)
Supplement: Supplementary file 1 [file pharmaceuticals-17-01246-s001.zip]

Archive with 1 entries (1 files):
- pharmaceuticals-3177831-supplementary.pdf
